# Supplementary material for: Untargeted Metabolomics Analysis of the Serum Metabolic Signature of Childhood Obesity
Source: Nutrients. 2022 Jan 4;14(1):214. doi: 10.3390/nu14010214 (PMC8747180; doi:10.3390/nu14010214)
Supplement: Supplementary file 1 [file nutrients-14-00214-s001.zip]

Archive with 1 entries (1 files):
- nutrients-1535926-supplementary.pdf
